# Supplementary material for: Physical activity interventions to improve cognition in first-episode psychosis: What we know so far
Source: Eur Psychiatry. 2024 Dec 16;67(1):e83. doi: 10.1192/j.eurpsy.2024.1792 (PMC11733622; doi:10.1192/j.eurpsy.2024.1792)
Supplement: Perlini et al. supplementary material [file S0924933824017929sup001.xlsx]

## Sheet: Included studies
Randomized controlled trial		INTERNAL VALIDITY BIAS RELATED TO:											STATISTICAL CONCLUSION VALIDITY
		DOMAIN	Selection and allocation			Administration of intervention/exposure			Assessment, detection, and measurement of the outcome			Participant retention
STUDY ID	OUTCOME	QUESTION NO.	1	2	3	4	5	6	7	8	9	10	11	12	13
		RESULT
Lin et al., 2015	Cognition (verbal memory, working memory, attention, inhibitory control)	Time 1	Y	Y	Y	N/A	Y	Y	Y	Y	U	Y	Y	Y	Y
	Cognition (verbal memory, working memory, attention, inhibitory control)	Time 2										Y	Y	Y
N=no; N/A=not applicable; U=unclear; Y=yes.
Quasi-experimental studies		INTERNAL VALIDITY BIAS RELATED TO:									STATISTICAL CONCLUSION VALIDITY
		DOMAIN	Temporal precedence	Selection and allocation	Confounding factors	Administration of intervention/exposure	Assessment, detection, and measurement of the outcome			Participant retention
STUDY ID	OUTCOME	QUESTION NO.	1	2	3	4	5	6	7	8	9
		RESULT
Nuechterlein et al., 2016	Cognition (global cognition, verbal memory, visual memory, attention, processiong speed, social cognition)	Time 1	Y	Y	Y	Y	Y	Y	U	Y	Y
	Cognition (global cognition, verbal memory, visual memory, attention, processiong speed, social cognition)	Time 2								Y	Y
Firth et al., 2018 (a)	Cognition (visual memory, processing speed, inhibitory control, social cognition, motor functioning)	Time 1	Y	N	Y	Y	Y	N	U	Y	Y
	Cognition (visual memory, processing speed, inhibitory control, social cognition, motor functioning)	Time 2								N	Y
Firth et al., 2018 (b)	Cognition (verbal memory, processing speed, inhibitory control, social cognition)	Time 1	Y	N	Y	N/A	Y	Y	U	N/A	Y
	Cognition (verbal memory, processing speed, inhibitory control, social cognition)	Time 2								N/A	Y
Hallegren et al., 2018	Cognition (visual memory, working memory, attention)	Time 1	Y	N	Y	N/A	Y	Y	U	N/A	Y
	Cognition (visual memory, working memory, attention)	Time 2								N/A	Y
Suen et al., 2023	Cognition (verbal memory, working memory)	Time 1	Y	N	Y	N/A	Y	Y	U	N/A	Y
	Cognition (verbal memory, working memory)	Time 2								N/A	Y
N=no; N/A=not applicable; U=unclear; Y=yes.
